# Supplementary material for: Analysis of near infrared spectra for age-grading of wild populations of Anopheles gambiae
Source: Parasit Vectors. 2017 Nov 7;10:552. doi: 10.1186/s13071-017-2501-1 (PMC5678599; doi:10.1186/s13071-017-2501-1)
Supplement: Supplementary file 1 — Dataset numbers. Calibration Model sample size and collection locations of single (DS1-DS4), and multi-source (DS5-DS6) origin. Soumousso and Kodeni are located in southwestern Burkina Faso. (XLSX 10 kb) [file 13071_2017_2501_MOESM1_ESM.xlsx]

## Sheet: Sheet1
	Single Source Data Sets:			Age
	Data Set Name	Location/Year	Source	Day 3	Day 6	Day 9	Day 12	Day 15	Day 16	Total	Blood fed	Non-BF	N/A		Samples discarded --- not included in table
	"DS1"	Soumousso 2013	Field	37	40	39	39	23		178	23	101	54		7 removed	0.0393258
	"DS2"	Kodeni 2014	Field	31	32	30	32	8	23	156	92	64	0		4 removed	0.025641
	"DS3"	CSU-IRSS 2015	Laboratory	40	39	12	35	34		160	71	89	0		6 removed	0.0375
	"DS4"	CSU-G3 2012	Laboratory	40	40	40	40	40		200	200	0	0		0 removed	0
	Multi Source Data Sets:			Age
	Data Set Name	Location/Year	Source	Day 3	Day 6	Day 9	Day 12	Day 15		Total	Blood fed	Non-BF	N/A
	"DS5"	Soumousso 2013	Field	37	40	39	39	23		178	23	101	54		7
		Kodeni 2014	Field	31	32	30	32	31		156	92	64	0		4
			Total	68	72	69	71	54		334	115	165	54			0.0329341
	"DS6"	Soumousso 2013	Field	37	40	39	39	23		178	23	101	54		7
		Kodeni 2014	Field	31	32	30	32	31		156	92	64	0		4
		CSU-IRSS 2015	Laboratory	40	39	12	35	34		160	71	89	0		6
			Total	108	111	81	106	88		494	186	254	54			0.034413
