# Supplementary material for: Analysis of near infrared spectra for age-grading of wild populations of Anopheles gambiae
Source: Parasit Vectors. 2017 Nov 7;10:552. doi: 10.1186/s13071-017-2501-1 (PMC5678599; doi:10.1186/s13071-017-2501-1)
Supplement: Supplementary file 3 — Validation Model sample size and collection locations. (XLSX 10 kb) [file 13071_2017_2501_MOESM3_ESM.xlsx]

## Sheet: Sheet1
	Single source validation sets:			Age
	Validation Set Name	Location/Year	Source	Day 3	Day 6	Day 9	Day 12	Day 15	Day 16	Total
	"V1"	Soumousso 2013	Field	10	10	9	12	3		44
	"V2"	Kodeni 2014	Field	8	8	7	8	2	5	38
	"V3"	CSU-IRSS 2015	Lab	10	10	3	10	8		41
	"V4"	CSU-G3 2012	Lab	10	10	10	10	10		50
	Multi source validation sets:			Age
	Validation Set Name	Location/Year	Source	Day 3	Day 6	Day 9	Day 12	Day 15	Day 16	Total
		Soumousso 2013	Field	10	10	9	12	3		44
	"V5"	Kodeni 2014	Field	8	8	7	8	2	5	38
		Total		18	18	16	20	5	5	82
	"V6"	Soumousso 2013	Field	10	10	9	12	3		44
		Kodeni 2014	Field	8	8	7	8	2	5	38
		CSU-IRSS 2015	Lab	10	10	3	10	8		41
		Total		28	28	19	30	13	5	123
