# Supplementary material for: Analysis of near infrared spectra for age-grading of wild populations of Anopheles gambiae
Source: Parasit Vectors. 2017 Nov 7;10:552. doi: 10.1186/s13071-017-2501-1 (PMC5678599; doi:10.1186/s13071-017-2501-1)
Supplement: Supplementary file 4 — Independent test set sample size and collection locations. Abbreviations: DK, Diarkadougou, Burkina Faso, “Unknown” was from a collection in southwestern Burkina Faso; BG, Bougouriba, Burkina Faso; NP, nulliparous via dissection; P, parous; SP, Plasmodium sporozoite positive via qPCR. (XLSX 9 kb) [file 13071_2017_2501_MOESM4_ESM.xlsx]

## Sheet: Sheet1
			Age
	Independent Test Set Name	Location/Year	Day 3	Day 6	Day 9	Day 12	Total
	"ITS1"	Soumousso 2013	7	0	5	0	12
		Kodeni 2014		27	3	10	40
		Soumousso 2014			2	8	10
		DK 2014	1		3		4
		Unknown 2014				3	3
		Total	8	27	13	21	69
			Class
	Independent Set Name	Location/Year	NP	SP	Total
	"ITS2"	BG 2013 NP	14
		DK 2013 NP	26
		BG 2013 SP		24
		DK 2013 SP		16
		Total	40	40	80
			Class
	Independent Set Name	Location/Year	NP	P	Total
	"ITS3"	BG 2013 NP	14
		BG 2013 P		18
		DK 2013 NP	26
		DK 2013 P		20
		Total	40	38	78
