# Supplementary material for: Analysis of near infrared spectra for age-grading of wild populations of Anopheles gambiae
Source: Parasit Vectors. 2017 Nov 7;10:552. doi: 10.1186/s13071-017-2501-1 (PMC5678599; doi:10.1186/s13071-017-2501-1)
Supplement: Supplementary file 6 — Blood-fed status on regression accuracy for ITS1. Root mean squared error of prediction for ITS1 with three algorithms. (XLSX 8 kb) [file 13071_2017_2501_MOESM6_ESM.xlsx]

## Sheet: Sheet1
		Data Set 6	RMSEP-ITS1 Blood Fed Only	RMSEP-ITS1 Non-blood fed
		PLS	3.74	3.42
		iPLS	3.91	3.35
		svmLinear	3.21	3.86
