# Supplementary material for: Analysis of near infrared spectra for age-grading of wild populations of Anopheles gambiae
Source: Parasit Vectors. 2017 Nov 7;10:552. doi: 10.1186/s13071-017-2501-1 (PMC5678599; doi:10.1186/s13071-017-2501-1)
Supplement: Supplementary file 8 — Classification model accuracy with 6-day old mosquitoes classified as “late”. The original and adjusted tables for dataset 6 are presented. P-values for the alternative classification table are listed. Degree of significance is demarcated (*P < 0.05, **P < 0.01, ***P < 0.001). Abbreviations: CV, cross-validation; V, validation; ITS, independent test set; LV, latent variables used if applicable. (XLSX 10 kb) [file 13071_2017_2501_MOESM8_ESM.xlsx]

## Sheet: Sheet1
Original Data:
Data Set 6	Accuracy CV	Accuracy V	ITS1 Accuracy	ITS2 Accuracy	ITS3 Accuracy	LV
PLS	0.7348	0.748 (0.6617-0.8219)***	0.6812 (0.5579-0.7883)**	0.55	0.4872	10
ObliqueRF	0.8502	0.8537 (0.7786-0.9109)***	0.6232 (0.4983-0.7371)*	0.625 (0.5096-0.7308) *	0.5256
svmLinear	0.8518	0.8374 (0.7601-0.8978)***	0.6957 (0.5731-0.8008)**	0.5625	0.5
Data with Day 6 mosquitoes classified in the "Late" age class:
Data Set 6	Accuracy CV	Accuracy V	ITS1 Accuracy	ITS2 Accuracy	ITS3 Accuracy	LV
PLS	0.828	0.813 (p=0.167)	0.8841 (p= 0.59272) (0 Day 3 predicted correctly)	0.4375	0.5	10
ObliqueRF	0.8969	0.8374 (p=0.049)	0.8406 (p=0.9015) (0 Day 3 predicted correctly)	0.5625	0.6026
svmLinear	0.926	0.9268 (p=4.71e-06)	0.7246 (p=0.9999) (2 Day 3 predicted correctly)	0.6 (0.484-0.708) *	0.6538 (0.538-0.758) **
